# Supplementary material for: Reduced native T1 on cardiac magnetic resonance imaging as a novel marker of myocardial involvement in Niemann-Pick disease type B
Source: Am Heart J Plus. 2025 Oct 10;60:100636. doi: 10.1016/j.ahjo.2025.100636 (PMC12594934; doi:10.1016/j.ahjo.2025.100636)
Supplement: Supplementary file 2 — Supplementary material 2 [file mmc2.zip]

Archive with 4 entries (4 files):
- Video_TTE(4C)_Case1.mp4
- Video_TTE(4C)_Case2.MP4
- Video_TTE(PLAX)_Case1.mp4
- Video_TTE(PLAX)_Case2.MP4
